# Supplementary material for: Metabolomics analysis identifies differential metabolites and potential diagnostic biomarkers among pediatric sepsis subtypes
Source: PLoS One. 2026 Jun 11;21(6):e0351295. doi: 10.1371/journal.pone.0351295 (PMC13257987; doi:10.1371/journal.pone.0351295)
Supplement: S1 Table — (XLSX) [file pone.0351295.s004.xlsx]

## Sheet: Table S1
S1 Table. The list of PBID_PS_DEM.
metabolite	conMean	treatMean	logFC	pvalue	VIP
glucarate	0.60766	0.86511	0.509619	3.45874e-10	1.4224
myoinositol	0.595222	0.216772	-1.45725	4.25128e-10	1.48738
2-hydroxybutyrate	0.6287	0.314649	-0.998629	2.99243e-06	1.22735
lipid	2.66772	1.66187	-0.682799	6.36197e-06	1.30395
creatinine	0.94641	0.0928709	-3.34917	0.000259875	0.712611
3-Hydroxymandelic acid	0.473749	0.843776	0.832739	0.000326795	1.0594
glycylproline	2.22735	2.63098	0.240274	0.00154034	1.12267
creatine	1.9834	1.12715	-0.815301	0.00396239	0.933322
threonine	0.482793	0.00510747	-6.56265	0.0668624	0.831286
