# Supplementary material for: Metabolomics analysis identifies differential metabolites and potential diagnostic biomarkers among pediatric sepsis subtypes
Source: PLoS One. 2026 Jun 11;21(6):e0351295. doi: 10.1371/journal.pone.0351295 (PMC13257987; doi:10.1371/journal.pone.0351295)
Supplement: S2 Table — (XLSX) [file pone.0351295.s005.xlsx]

## Sheet: Sheet1
S2 Table. The list of VID_PS_DEM.
metabolite	conMean	treatMean	logFC	pvalue	VIP
glucarate	2.15875	0.806801	-1.41991	1.755e-08	1.59751
myoinositol	0.82283	0.207525	-1.98731	7.86603e-07	1.50768
creatine	1.51716	1.01428	-0.580922	9.41342e-07	1.49284
lipid	2.32133	1.59939	-0.537428	9.63991e-07	1.48711
glucose	1.29207	0.701773	-0.880613	2.87195e-05	1.29221
3-Hydroxymandelic acid	0.270223	0.936794	1.79358	7.11034e-05	1.28715
creatinine	0.238799	0.0746699	-1.6772	0.000427404	0.837069
2-hydroxybutyrate	0.489401	0.329681	-0.569946	0.00633683	0.979089
acetate	0.752441	0.544658	-0.466229	0.0127978	0.796526
glycylproline	2.22246	2.5618	0.205002	0.0322202	0.862155
arginine	1.52159	2.05888	0.436282	0.136411	0.446816
