# Supplementary material for: Metabolomics analysis identifies differential metabolites and potential diagnostic biomarkers among pediatric sepsis subtypes
Source: PLoS One. 2026 Jun 11;21(6):e0351295. doi: 10.1371/journal.pone.0351295 (PMC13257987; doi:10.1371/journal.pone.0351295)
Supplement: S3 Table — (XLSX) [file pone.0351295.s006.xlsx]

## Sheet: Sheet1
S3 Table. The list of PBID_PS vs VID_PS_DEM.
metabolite	conMean	treatMean	logFC	pvalue	VIP
choline	0.0258023	0.0245975	-0.0689889	0.0014	2.21527
glutamate	0.0173596	0.0133502	-0.378869	0.00316122	2.72924
glutamine	0.0231531	0.0247678	0.0972589	0.0072059	1.86423
mannose	0.00129944	0.00585189	2.17101	0.0243285	1.69022
alanine	0.0238604	0.0283682	0.249656	0.0893466	0.912793
proline	0.00690062	0.0139703	1.01756	0.142063	1.26892
tyrosine	0.00176079	0.00325347	0.885762	0.172981	0.950049
phenylalanine	0.0103697	0.00742856	-0.481221	0.186931	0.319736
creatine	0.0776229	0.0444389	-0.80466	0.193736	0.608181
Valine	0.0137977	0.0135501	-0.026122	0.20813	0.345131
arginine	0.0766625	0.0937842	0.290824	0.234401	0.820283
isopropanol	0.00878748	0.0343669	1.9675	0.291177	0.784186
lysine	0.0170284	0.0276336	0.698477	0.313665	0.263875
glucose	0.0244936	0.0701105	1.51723	0.316393	0.936906
3-Hydroxymandelic acid	0.0402877	0.0735918	0.869206	0.388018	0.538962
propylene-glycol	0.00375679	0.0108234	1.52658	0.388799	1.02116
histidine	0.00259635	0.00279855	0.108198	0.399249	0.0372821
mobile-lipids	0.00617808	0.0180082	1.54342	0.408366	0.426677
citrate	0.0117874	0.0138932	0.237127	0.436473	0.470193
glycylproline	0.083656	0.116024	0.471884	0.470024	0.237688
threonine	0.0405114	0.0294623	-0.459457	0.522158	0.236744
2-hydroxybutyrate	0.0441198	0.0277293	-0.670016	0.566707	1.10119
Isoleucine	0.00833935	0.010531	0.336641	0.591517	0.323219
glucarate	0.0435995	0.0287286	-0.601825	0.660963	0.967023
Leucine	0.0176925	0.0140197	-0.335685	0.674762	0.933187
N-Methyl-D-aspartic acid	0.0121244	0.0092212	-0.394888	0.689786	0.32655
acetate	0.0442698	0.0388763	-0.187432	0.729484	0.14731
2-hydroxyvalerate	0.0376263	0.0178011	-1.07978	0.749934	1.06482
acetoacetate	0.0291146	0.0435142	0.579744	0.754891	1.08733
desaminotyrosine	0.000902008	0.00162631	0.85039	0.795733	0.792514
lipid	0.0945469	0.0506889	-0.899359	0.849975	0.576905
creatinine	0.0519771	0.0201505	-1.36706	0.85397	0.182437
myoinositol	0.0432919	0.0213553	-1.0195	0.865904	0.219522
3-hydroxybutyrate	0.0269659	0.0173102	-0.639514	0.903054	0.197519
